# Supplementary material for: Is Model Fitting Necessary for Model-Based fMRI?
Source: PLoS Comput Biol. 2015 Jun 18;11(6):e1004237. doi: 10.1371/journal.pcbi.1004237 (PMC4472514; doi:10.1371/journal.pcbi.1004237)
Supplement: S1 Dataset — (ZIP) [file pcbi.1004237.s003.zip]

Archive with 9 entries (6 files):
- ROI_data/
- ROI_data/lNAC_AllEventsData.mat
- __MACOSX/
- __MACOSX/ROI_data/
- __MACOSX/ROI_data/._lNAC_AllEventsData.mat
- ROI_data/README.txt
- __MACOSX/ROI_data/._README.txt
- ROI_data/rNAC_AllEventsData.mat
- __MACOSX/ROI_data/._rNAC_AllEventsData.mat
