# Supplementary material for: Is Model Fitting Necessary for Model-Based fMRI?
Source: PLoS Comput Biol. 2015 Jun 18;11(6):e1004237. doi: 10.1371/journal.pcbi.1004237 (PMC4472514; doi:10.1371/journal.pcbi.1004237)
Supplement: S1 Dataset — (ZIP) [file pcbi.1004237.s003.zip › ROI_data/README.txt]

This data corresponds to the nucleus accumbens

There are two data files:

lNAC_AllEventsData.mat - contains ROI data from left NAc in addition to the behavior
rNAC_AllEventsData.mat - contains ROI data from right NAc in addition to the (same) behavior 

In each file, the main variable of interest is called “Data”.  The other variable, dt is the unit of time in seconds = 0.1s.

Each cell in Data corresponds to one subject.  Empty cells correspond to subjects that were excluded from Niv et al. 2012 by the original authors.

Non-empty cells contain a structure with the following fields

    CSonset 	: Time of CS onset in units of dt (so 100 = 100*dt seconds = 100*0.1s = 10s)
    USonset 	: Time of US onset in same units
    Trials	: (optional) Trial ID
    Rewards 	: Reward on each trial
    Chosen  	: Which option was chosen
    TDerr	: (optional) temporal difference prediction error used in Niv et al.
    RSTDerr	: (optional) risk sensitive temporal difference error used in Niv et al.
    Utilerr	: (optional) util prediction error used in Niv et al.
    TDtimes	: time at which TD prediction errors occur (at CS onset and US onset)
    Motion	: Motion parameters
    TimeCourse 	: ROI time course
    fMRItimes 	: time of each fMRI data point in units of dt
    RName	: (optional) names of regressors used in Niv et al.
    Reg		: (optional) regressors used in Niv et al.
